# Supplementary material for: Expression and Kinetics of Endogenous Cannabinoids in the Brain and Spinal Cord of a Spare Nerve Injury (SNI) Model of Neuropathic Pain
Source: Cells. 2022 Dec 19;11(24):4130. doi: 10.3390/cells11244130 (PMC9776457; doi:10.3390/cells11244130)
Supplement: Supplementary file 1 [file cells-11-04130-s001.zip]

Archive with 1 entries (1 files):
- cells-2027134-supplementary.pdf
